# Supplementary material for: In Silico Development of Novel Benzofuran-1,3,4-Oxadiazoles as Lead Inhibitors of M. tuberculosis Polyketide Synthase 13
Source: Pharmaceuticals (Basel). 2023 Jun 1;16(6):829. doi: 10.3390/ph16060829 (PMC10303075; doi:10.3390/ph16060829)
Supplement: Supplementary file 1 [file pharmaceuticals-16-00829-s001.zip]

Archive with 1 entries (1 files):
- pharmaceuticals-2393527-supplementary.pdf
